# Supplementary material for: Genome-Wide Association Studies of Multiple Keratinocyte Cancers
Source: PLoS One. 2017 Jan 12;12(1):e0169873. doi: 10.1371/journal.pone.0169873 (PMC5231365; doi:10.1371/journal.pone.0169873)
Supplement: S1 Table — The table presents the summary statistics of the eight regions with the most significant SNP associations and mKCs in the discovery sample. (XLSX) [file pone.0169873.s004.xlsx]

## Sheet: Sheet1
S1 Table
Genomic regionsa	MarkerName	RS_ID	Alleles	Freqb	Effect	StdErr	Odds ratio (CI)c	P-value	Dird	I2e	Q Statisticf	Associated genes
2:129763945-129770253	2:129763945	rs11689142	a/g	0.8472	-0.3272	0.0715	0.72 (0.63-0.83)	4.68e-06	--	0	0.13 (0.72)	intergenic_variant
2:129763945-129770253	2:129764366	rs11690587	t/c	0.8471	-0.3269	0.0715	0.72 (0.63-0.83)	4.77e-06	--	0	0.13 (0.72)	intergenic_variant
2:129763945-129770253	2:129764693	rs13407770	t/c	0.153	0.3266	0.0715	1.39 (1.20-1.59)	4.86e-06	++	0	0.13 (0.72)	intergenic_variant
2:129763945-129770253	2:129765122	rs748597	t/c	0.8469	-0.3261	0.0714	0.72 (0.63-0.83)	4.9e-06	--	0	0.13 (0.72)	intergenic_variant
2:129763945-129770253	2:129765144	rs748598	t/c	0.1532	0.326	0.0714	1.39 (1.20-1.59)	4.92e-06	++	0	0.13 (0.72)	intergenic_variant
2:129763945-129770253	2:129766797	rs10170738	a/g	0.1587	0.3265	0.0716	1.39 (1.20-1.59)	5.19e-06	++	0	0.12 (0.73)	intergenic_variant
2:129763945-129770253	2:129768845	rs72851082	a/g	0.1524	0.3392	0.0719	1.40 (1.22-1.62)	2.35e-06	++	0	0.22 (0.64)	intergenic_variant
2:129763945-129770253	2:129768875	rs78282480	a/g	0.8476	-0.3393	0.0719	0.71 (0.62-0.82)	2.33e-06	--	0	0.22 (0.64)	intergenic_variant
2:129763945-129770253	2:129769495:ID	2:129769495:ID	d/i	0.8479	-0.3368	0.0721	0.71 (0.62-0.82)	3.03e-06	--	0	0.25 (0.62)	intergenic_variant
2:129763945-129770253	2:129770253	rs58848026	t/c	0.8483	-0.339	0.0719	0.71 (0.62-0.82)	2.43e-06	--	0	0.23 (0.63)	intergenic_variant
2:133963827-133972362	2:133963827	rs11695854	a/g	0.5012	-0.2394	0.0525	0.79 (0.71-0.87)	5.03e-06	--	34.4	1.53 (0.22)	NCKAP5 (intron)
2:133963827-133972362	2:133972362	rs956560	t/c	0.5004	0.2381	0.0523	1.27 (1.15-1.41)	5.4e-06	++	38.2	1.62 (0.20)	NCKAP5 (intron)
2:133963827-133972362	2:133973007	rs6706037	a/t	0.4979	0.2368	0.0521	1.27 (1.14-1.40)	5.48e-06	++	40.1	1.67 (0.20)	NCKAP5 (intron)
2:133963827-133972362	2:133973773	rs10167336	t/c	0.5058	0.2415	0.0522	1.27 (1.15-1.41)	3.7e-06	++	52.8	2.12 (0.15)	NCKAP5 (intron)
3:35190794-35190794	3:35190794	rs6803721	t/c	0.338	-0.2602	0.0557	0.77 (0.69-0.86)	3.03e-06	--	0	0.56 (0.46)	intergenic_variant
3:35190794-35190794	3:35192891	rs7619909	a/g	0.3362	-0.2554	0.0561	0.77 (0.69-0.86)	5.35e-06	--	0	0.59 (0.44)	intergenic_variant
3:35190794-35190794	3:35195059	rs6786729	t/c	0.6606	0.2585	0.0559	1.29 (1.16-1.44)	3.81e-06	++	0	0.54 (0.46)	intergenic_variant
3:35190794-35190794	3:35197212	rs6808770	t/c	0.3371	-0.2572	0.056	0.77 (0.69-0.86)	4.32e-06	--	0	0.79 (0.38)	intergenic_variant
3:35190794-35190794	3:35200632	rs4678501	a/g	0.3345	-0.2601	0.0563	0.77 (0.69-0.86)	3.92e-06	--	0	0.51 (0.48)	intergenic_variant
3:171255288	3:171255288:ID	3:171255288:ID	d/i	0.9817	1.1308	0.2322	3.10 (1.97-4.88)	1.11e-06	++	0	0.06 (0.81)	intergenic_variant
7:19988731	7:19988731	rs7799651	a/g	0.4498	-0.3146	0.0685	0.73 (0.64-0.83)	4.37e-06	--	60.5	2.53 (0.11)	LOC101927668 (intron)
9:13517915-13530711	9:13517965	rs7468390	c/g	0.6363	-0.3184	0.0628	0.73 (0.64-0.82)	3.92e-07	--	0	0.61 (0.44)	intergenic_variant
9:13517915-13530711	9:13518209	rs12000970	t/c	0.6945	-0.3267	0.0686	0.72 (0.63-0.83)	1.95e-06	--	0	0.77 (0.38)	intergenic_variant
9:13517915-13530711	9:13520083	rs1543712	a/g	0.4025	0.2774	0.0587	1.32 (1.18-1.48)	2.32e-06	++	0	0.93 (0.33)	intergenic_variant
9:13517915-13530711	9:13520190	rs1543713	a/g	0.4008	0.278	0.0586	1.32 (1.18-1.48)	2.14e-06	++	0	0.92 (0.34)	intergenic_variant
9:13517915-13530711	9:13520224	rs1543714	a/g	0.2492	0.3324	0.0711	1.39 (1.21-1.60)	2.98e-06	++	0	0.24 (0.62)	ENSR00001469254**
9:13517915-13530711	9:13520569	rs10961102	c/g	0.4116	0.2766	0.058	1.32 (1.18-1.48)	1.86e-06	++	0	0.68 (0.41)	intergenic_variant
9:13517915-13530711	9:13520598	rs10961103	t/c	0.4098	0.2757	0.0579	1.32 (1.18-1.48)	1.95e-06	++	0	0.67 (0.41)	intergenic_variant
9:13517915-13530711	9:13522809	rs4741308	a/c	0.5763	-0.2839	0.0587	0.75 (0.67-0.84)	1.31e-06	--	0	0.37 (0.54)	intergenic_variant
9:13517915-13530711	9:13523961	rs7864569	a/t	0.5807	-0.2867	0.059	0.75 (0.67-0.84)	1.2e-06	--	0	0.51 (0.47)	intergenic_variant
9:13517915-13530711	9:13528855	rs2382398	a/g	0.5758	-0.2826	0.0574	0.75 (0.67-0.84)	8.42e-07	--	0	0.42 (0.52)	ENSR00001300196
9:13517915-13530711	9:13528905	rs1333988	a/g	0.5757	-0.2826	0.0574	0.75 (0.67-0.84)	8.42e-07	--	0	0.41 (0.52)	intergenic_variant
9:13517915-13530711	9:13530105	rs7870726	t/c	0.4084	0.2687	0.0553	1.31 (1.17-1.46)	1.17e-06	++	0	0.46 (0.50)	intergenic_variant
9:13517915-13530711	9:13530295	rs933035	t/g	0.5627	-0.2789	0.0569	0.76 (0.68-0.85)	9.66e-07	--	0	0.42 (0.52)	intergenic_variant
9:13517915-13530711	9:13530711	rs933034	a/g	0.4085	0.2701	0.0552	1.31 (1.18-1.46)	9.97e-07	++	0	0.45 (0.50)	intergenic_variant
10:28296558-28300409	10:28296558	rs7076786	a/g	0.6497	0.2532	0.0542	1.29 (1.16-1.43)	2.98e-06	++	15.9	1.19 (0.28)	RP11-218D6.4
10:28296558-28300409	10:28300409	rs4749296	t/g	0.3571	-0.2481	0.053	0.78 (0.70-0.87)	2.83e-06	--	1.6	1.02 (0.31)	RP11-218D6.4
11:23246771-23248177	11:23246771	rs4923076	a/t	0.5228	0.2437	0.0525	1.28 (1.15-1.41)	3.46e-06	++	0	0.32 (0.57)	intergenic_variant
11:23246771-23248177	11:23248157	rs1351640	t/c	0.5169	0.2423	0.0526	1.27 (1.15-1.41)	4.03e-06	++	0	0.27 (0.60)	ENSR00001052093
11:23246771-23248177	11:23248177	rs1351639	a/t	0.4831	-0.2425	0.0526	0.78 (0.71-0.87)	3.95e-06	--	0	0.28 (0.60)	ENSR00001052093
aGenomic regions of SNPs in strong LD with the most significant SNP (bold)
b Frequency of the first allele used by metal as Reference allele
c Odds ratio and confidence intervals calculated using the weigthed regression coefficients of the metaanalysis using the inverse-variance approach
d Direction of the effect (first) allele with + indicating an increase disease risk
e I2 Statistics to test for heterogeneity
f Cochran’s Q test statistics for heterogeneity
**regulatory variant
