# Supplementary material for: Genome-Wide Association Studies of Multiple Keratinocyte Cancers
Source: PLoS One. 2017 Jan 12;12(1):e0169873. doi: 10.1371/journal.pone.0169873 (PMC5231365; doi:10.1371/journal.pone.0169873)
Supplement: S2 Table — The table presents the summary statistics of the most significant associations that were followed in the replication sample and also in the combined analysis (meta-analysis). (XLSX) [file pone.0169873.s005.xlsx]

## Sheet: Sheet1
S2 Table
	Discovery Datasets (Harvard cohorts, FHS)					Replication dataset (Rotterdam Study)						Joint Meta-analysis Harvard cohorts,FHS, RS
SNP name	Freqa	Effect	StdErr	Dirb	Pvalue	Freqa	Weight	Zscorec	P-value	Isqd	HetChiSqe	Freqa	Weight	Zscore	P-value	Dirf	HetISq	HetChiSq
rs11689142	0.8472	-0.3272	0.0715	--	4.68e-06	0.8466	1447	0.666	0.5054	0	0.20 (0.91)	0.8472	5063	-3.523	0.0004264	--+	78.1	9.12 (0.01)
rs11690587	0.8471	-0.3269	0.0715	--	4.77e-06	0.8466	1447	0.666	0.5055	0	0.20 (0.91)	0.8472	5063	-3.521	0.0004304	--+	78	9.10 (0.01)
rs13407770	0.153	0.3266	0.0715	++	4.86e-06	0.1534	1447	-0.667	0.5051	0	0.20 (0.90)	0.1529	5063	3.519	0.0004329	++-	78	9.10 (0.01)
rs748597	0.8469	-0.3261	0.0714	--	4.9e-06	0.8466	1447	0.667	0.5046	0	0.20 (0.90)	0.8471	5063	-3.515	0.0004394	--+	78	9.10 (0.01)
rs748598	0.1532	0.326	0.0714	++	4.92e-06	0.1534	1447	-0.667	0.505	0	0.20 (0.90)	0.153	5063	3.515	0.0004402	++-	78	9.09 (0.01)
rs10170738	0.1587	0.3265	0.0716	++	5.19e-06	0.1581	1447	-0.755	0.45	0	0.22 (0.90)	0.1582	5063	3.459	0.000543	++-	79	9.51 (0.01)
rs72851082	0.1524	0.3392	0.0719	++	2.35e-06	0.1545	1447	-0.637	0.524	0	0.20 (0.91)	0.1526	5063	3.668	0.0002449	++-	78.9	9.47 (0.01)
rs78282480	0.8476	-0.3393	0.0719	--	2.33e-06	0.8455	1447	0.637	0.5242	0	0.20 (0.91)	0.8474	5063	-3.669	0.000243	--+	78.9	9.48 (0.01)
2:129769495:ID	0.8479	-0.3368	0.0721	--	3.03e-06	0.8448	1447	0.639	0.5227	0	0.20 (0.91)	0.8474	5063	-3.624	0.0002906	--+	78.6	9.33 (0.01)
rs58848026	0.8483	-0.339	0.0719	--	2.43e-06	0.8457	1447	0.629	0.5291	0	0.20 (0.91)	0.8479	5063	-3.664	0.0002483	--+	78.7	9.41 (0.01)
rs11695854	0.5012	-0.2394	0.0525	--	5.03e-06	0.48	1447	-0.083	0.9342	0	1.71 (0.43)	0.4974	5063	-3.707	0.0002094	---	76.8	8.62 (0.01)
rs956560	0.5004	0.2381	0.0523	++	5.4e-06	0.523	1447	0.136	0.8915	0	1.68 (0.43)	0.5043	5063	3.746	0.0001794	+++	75.9	8.30 (0.02)
rs6706037	0.4979	0.2368	0.0521	++	5.48e-06	0.5208	1447	0.115	0.9085	0	1.78 (0.41)	0.5018	5063	3.742	0.0001827	+++	76.1	8.37 (0.02)
rs10167336	0.5058	0.2415	0.0522	++	3.7e-06	0.5281	1447	0.286	0.775	0	0.89 (0.64)	0.5104	5063	3.894	9.876e-05	+++	76.3	8.45 (0.01)
rs6803721	0.338	-0.2602	0.0557	--	3.03e-06	0.3565	1447	1.538	0.1241	54	4.35 (0.11)	0.3431	5063	-2.964	0.003038	--+	87.3	15.78 (0.00)
rs7619909	0.3362	-0.2554	0.0561	--	5.35e-06	0.3539	1447	1.515	0.1297	53.7	4.32 (0.12)	0.3411	5063	-2.877	0.00401	--+	86.9	15.23 (0.00)
rs6786729	0.6606	0.2585	0.0559	++	3.81e-06	0.6415	1447	-1.498	0.1342	51.4	4.11 (0.13)	0.6551	5063	2.948	0.003203	++-	87	15.34 (0.00)
rs6808770	0.3371	-0.2572	0.056	--	4.32e-06	0.3553	1447	1.54	0.1236	55	4.44 (0.11)	0.3421	5063	-2.886	0.003898	--+	87.3	15.80 (0.00)
rs4678501	0.3345	-0.2601	0.0563	--	3.92e-06	0.3513	1447	1.67	0.09484	51.7	4.14 (0.13)	0.3386	5063	-2.854	0.004312	--+	87.8	16.34 (0.00)
3:171255288:ID	0.9817	1.1308	0.2322	++	1.11e-06	0.9794	887	-0.898	0.3692	0	0.00 (1.00)	0.9816	5063	3.551	0.0003835	++-	83.3	11.99 (0.00)
rs7799651	0.4498	-0.3146	0.0685	--	4.37e-06	0.4416	1447	2.043	0.04105	0	0.25 (0.88)	0.4475	5062	-2.553	0.01069	--+	90.6	21.26 (0.02)
rs7468390	0.6363	-0.3184	0.0628	SNps w	3.92e-07	0.6398	1447	1.459	0.1445	0	0.99 (0.61)	0.6358	5063	-3.3	0.0009685	--+	88.7	17.64 (0.00)
rs12000970	0.6945	-0.3267	0.0686	--	1.95e-06	0.6919	1447	1.942	0.05211	0	0.15 (0.93)	0.6929	5063	-2.753	0.005902	--+	89.8	19.58 (0.06)
rs1543712	0.4025	0.2774	0.0587	++	2.32e-06	0.3936	1447	-1.024	0.306	0	0.70 (0.70)	0.4009	5063	3.189	0.001428	++-	85.8	14.13 (0.00)
rs1543713	0.4008	0.278	0.0586	++	2.14e-06	0.3905	1447	-1.06	0.2893	0	0.79 (0.67)	0.3989	5063	3.189	0.00143	++-	86.1	14.42 (0.00)
rs1543714	0.2492	0.3324	0.0711	++	2.98e-06	0.2499	1447	-1.632	0.1028	0	0.08 (0.96)	0.2506	5063	2.901	0.003715	++-	87.7	16.28 (0.00)
rs10961102	0.4116	0.2766	0.058	++	1.86e-06	0.4019	1447	-1.137	0.2556	0	0.73 (0.69)	0.4102	5063	3.184	0.001453	++-	86.3	14.60 (0.00)
rs10961103	0.4098	0.2757	0.0579	++	1.95e-06	0.3986	1447	-1.139	0.2547	0	0.84 (0.66)	0.4079	5063	3.178	0.001483	++-	86.3	14.55 (0.00)
rs4741308	0.5763	-0.2839	0.0587	--	1.31e-06	0.5833	1447	1.019	0.3084	0	0.73 (0.69)	0.5771	5063	-3.34	0.0008371	--+	85.4	13.71 (0.00)
rs7864569	0.5807	-0.2867	0.059	--	1.2e-06	0.5889	1447	0.797	0.4256	0	0.70 (0.71)	0.5819	5063	-3.442	0.0005783	--+	84.5	12.89 (0.00)
rs2382398	0.5758	-0.2826	0.0574	--	8.42e-07	0.579	1447	0.688	0.4915	0	0.67 (0.72)	0.5763	5063	-3.57	0.0003572	--+	83.9	12.44 (0.00)
rs1333988	0.5757	-0.2826	0.0574	--	8.42e-07	0.579	1447	0.687	0.4924	0	0.67 (0.72)	0.5762	5063	-3.571	0.0003551	--+	83.9	12.44 (0.00)
rs7870726	0.4084	0.2687	0.0553	++	1.17e-06	0.4048	1447	-0.535	0.5925	0	0.89 (0.64)	0.408	5063	3.578	0.0003464	++-	82.8	11.61 (0.00)
rs933035	0.5627	-0.2789	0.0569	--	9.66e-07	0.566	1447	0.757	0.4492	0	0.46 (0.79)	0.5616	5063	-3.506	0.0004543	--+	84.3	12.75 (0.00)
rs933034	0.4085	0.2701	0.0552	++	9.97e-07	0.4047	1447	-0.537	0.5913	0	0.89 (0.64)	0.408	5063	3.6	0.0003183	++-	82.9	11.70 (0.00)
rs7076786	0.6497	0.2532	0.0542	++	2.98e-06	0.6347	1447	1.012	0.3117	0	1.57 (0.46)	0.646	5063	4.349	1.366e-05	+++	60.4	5.05 (0.08)
rs4749296	0.3571	-0.2481	0.053	--	2.83e-06	0.3773	1447	-0.947	0.3435	0	1.95 (0.38)	0.3624	5063	-4.358	1.312e-05	---	58.1	4.77 (0.09)
rs4923076	0.5228	0.2437	0.0525	++	3.46e-06	0.5238	1447	-0.431	0.6664	0	0.86 (0.65)	0.5223	5063	3.602	0.0003153	++-	78.1	9.11 (0.01)
rs1351640	0.5169	0.2423	0.0526	++	4.03e-06	0.521	1447	-0.391	0.6961	0	0.86 (0.65)	0.5172	5063	3.6	0.000318	++-	77.1	8.73 (0.01)
rs1351639	0.4831	-0.2425	0.0526	--	3.95e-06	0.4792	1447	0.39	0.6966	0	0.87 (0.65)	0.4829	5063	-3.603	0.0003148	--+	77.2	8.75 (0.01)
a Frequency of the first allele used by metal as Reference allele
b Direction of the effect (first) allele with + /- indicating an higher/lower disease risk for Harvard and FHS cohorts, respectively
cZ-scores from the meta-analysis (see results);
d Direction of the effect of the first allele, with +/- indicating a higher/lower disease risk RS1, RS2 and RS3 (RS cohort), respectively
e I2 Statistics to test for heterogeneity
fCochran’s Q test statistics for heterogeneity with degrees of freedom equal to number of studies -1 (pvalue in brackets)
g Direction of the effect of the first allele, with +/- indicating a higher/lower disease risk for Harvard, FHS, RS cohorts, respectively
