# Supplementary material for: Genome-Wide Association Studies of Multiple Keratinocyte Cancers
Source: PLoS One. 2017 Jan 12;12(1):e0169873. doi: 10.1371/journal.pone.0169873 (PMC5231365; doi:10.1371/journal.pone.0169873)
Supplement: S3 Table — The table presents the summary statistics of the most significant associations in the combined analysis (meta-analysis). (XLSX) [file pone.0169873.s006.xlsx]

## Sheet: Sheet1
S3Table
Joint metaanalysis
RS_id	Allelesa	Z-score	Pvalue	Directionb	HetISqc	HetChiSqd	Associated genes
rs4761496	t/c	-5.046	4.508e-07	---	39.7	3.32 (0.19)	intergenic_variant
rs75790006	t/g	4.836	1.326e-06	+++	0	0.50 (0.78)	RP11-395F4.1 (intron)
3:80136427	a/g	-4.825	1.402e-06	?-?	0	0.00 (1.00)	intergenic_variant
15:89432448	a/g	4.751	2.024e-06	++?	0	0.65 (0.42)	HAPLN3 (intron)
3:79848880	a/c	-4.739	2.149e-06	?-?	0	0.00 (1.00)	intergenic_variant
rs17393453	a/t	-4.734	2.204e-06	---	0	1.60 (0.45)	CSMD1 (intron)
rs59112743	a/g	-4.699	2.613e-06	---	0	0.12 (0.94)	intergenic_variant
rs2040609	t/c	4.678	2.891e-06	+++	0	1.62 (0.45)	intergenic_variant
rs80069861	a/g	4.664	3.099e-06	+++	13.6	2.31 (0.31)	intergenic_variant
rs35401316	t/c	-4.646	3.38e-06	---	13	2.30 (0.32)	PRF1 (upstream gene)
rs11867566	a/g	4.643	3.432e-06	+++	0	1.62 (0.44)	intergenic_variant
2:49725708	t/c	-4.617	3.896e-06	--?	52.7	2.12 (0.15)	intergenic_variant
rs9381952	a/g	-4.591	4.412e-06	---	0	0.12 (0.94)	intergenic_variant
rs10948606	t/c	-4.589	4.453e-06	---	0	0.07 (0.97)	intergenic_variant
4:6338331:ID	d/i	4.585	4.532e-06	+??	0	0.00 (1.00)	PPP2R2C
rs116045237	a/t	-4.578	4.686e-06	---	0	1.83 (0.40)	CSMD1 (intron)
17:59712019:D	d/i	-4.577	4.713e-06	---	0	1.35 (0.51)	intergenic_variant
17:59712018:D	d/i	-4.577	4.722e-06	---	0	1.34 (0.51)	intergenic_variant
4:6335966	t/c	-4.571	4.861e-06	-??	0	0.00 (1.00)	PPP2R2C
2:49762165	a/g	-4.568	4.922e-06	--?	41.5	1.71 (0.19)	intergenic_variant
6:51126577:D	d/i	-4.565	5.006e-06	---	0	0.05 (0.98)	intetgenic
rs11777268	t/c	4.555	5.235e-06	+++	0	1.71 (0.43)	CSMD1 (intron)
rs9370019	a/g	4.546	5.469e-06	+++	0	0.08 (0.96)	intergenic_variant
a Frequency of the first allele used by metal as Reference allele
b Direction of the effect (first) allele with + /-/? indicating an higher/lower /allele not present disease risk for Harvard and FHS cohorts, respectively.
cZ-scores from the meta-analysis (see results);
d Direction of the effect of the first allele, with +/- indicating a higher/lower disease risk RS1, RS2 and RS3 (RS cohort), respectively
e I2 Statistics to test for heterogeneity
fCochran’s Q test statistics for heterogeneity with degrees of freedom equal to number of studies -1 (pvalue in brackets)
g Direction of the effect of the first allele, with +/- indicating a higher/lower disease risk for Harvard, FHS, RS cohorts, respectively
